# Supplementary material for: Affordability of Different Isocaloric Healthy Diets in Germany—An Assessment of Food Prices for Seven Distinct Food Patterns
Source: Nutrients. 2021 Aug 30;13(9):3037. doi: 10.3390/nu13093037 (PMC8472114; doi:10.3390/nu13093037)
Supplement: Supplementary file 1 [file nutrients-13-03037-s001.zip]

Archive with 1 entries (1 files):
- nutrients-1312264-supplementary.pdf
